# Supplementary material for: HIF-2α expression and metabolic signaling require ACSS2 in clear cell renal cell carcinoma
Source: J Clin Invest. 2024 Jun 17;134(12):e164249. doi: 10.1172/JCI164249 (PMC11178540; doi:10.1172/JCI164249)
Supplement: Supporting data values [file jci-134-164249-s029.xlsx]

## Sheet: Fig1C_Acss2 and HIF2A total Qua
ACSS2	HIF2A
0.195102	2
1.33244	3.81008
0.662775	0.638567
15.2074	2.42343
2.52989	1.97293
3.74798	1.79394
18.487	0.978173
12.0855	6.19876
12.4209	0.358737
0.375742	0.752145
6.39328	1.21851
15.1452	1.28036
11.8479	2.62931
1.77946	0.727207
12.7551	1.10644
4.44088	0.664775
10.8338	4.68696
0.964362	1.74504
18.8214	0.739118
27.4354	1.01707
10.9842	2.25559
	0.74471
0.0471735
12.0426	0.133013
14.0401	6.49459
0.031375	1.96815
	0.221985
0.275874
	1.41757
0.510546
0.0096287	0.805024
0.00211684	0.194655
7.19551	0.342508
1.10011	0.885701
3.74798	1.13773
1.79369	0.978173
13.8189	0.291264
0.796586	0.987731
7.07945	1.416
0.481962	0.940579
13.0599	1.04134
18.8346	0.715217
7.02676	3.21603
0.0395937	0.245773
1.30679	0.0657137
9.67607	0.834583
18.487	1.21153
	6.19876
24.5699
	2.6509
9.7259
12.9342	1.55512
0.0953898	1.69767
0.0711933	0.121411
10.4092	1.03306
1.27746	1.9314
1.30679	0.114453
5.102	0.834583
	6.93049
11.456
25.3108	8.00453
	9.26303
13.6977
11.0043	7.09757
0.227676	1.26736
4.81114	3.77515
29.2684	9.47124
7.38536	6.23613
	3.59179
23.3355
9.6306	4.49843
4.19722	2.68314
4.18477	8.51865
	7.01489
17.0064
0.727505	4.0469
6.96626	3.67752
3.83648	4.23049
0.225179	3.78448
4.29995	2.01657
11.3321	2.85393
23.9386	10.719
6.68824	3.64076
11.817	11.0226
	3.38127
2.06763
23.2317	8.36765
19.7416	9.3528
	0.662337
18.7898
12.7467	0.296365
4.82356	3.96894
17.4335	2.20342
1.06057	8.67994
13.7055	0.777307
11.2202	2.38923
8.46203	3.30609
7.15821	2.3358
17.8079	4.7249
5.38068	0.348634
5.74594	6.82842
2.37027	1.46796
7.29817	2.9059
13.7149	8.91688
3.03019	2.98367
4.66494	9.0516
20.6513	4.13021
7.91973	1.61082
	5.8239
17.6304
14.9474	0.62613
13.2962	3.28018
21.1038	3.47766
11.4602	5.53182
	3.63675
45.9057
1.65052	13.4396
14.3265	2.58761
	6.60606
2.98653
0.724267	3.10831
18.9615	1.63095
20.3967	2.18557
	5.13766
11.3585
21.4207	14.3793
8.64699	6.13964
	6.47597
1.8002
1.11597	4.53863
	2.08016
8.02646
11.0435	10.0871
0.167285	5.68378
5.68157	2.74534
6.17918	1.86671
14.6912	4.27246
0.0180904	4.32239
30.8039	0.584211
6.93756	4.87878
4.22547	1.90951
20.94	0.734571
6.34663	2.43238
0.67903	1.57045
18.9861	0.340508
7.45626	5.82208
	1.72598
0.171873
8.35641	0.795074
18.9117	9.43114
0.252576	1.60176
5.69214	1.94289
0.290119	3.47686
	2.89774
1.61293
8.76674	0.0050879
1.12158	7.01693
1.49703	0.763844
20.7794	2.17445
0.945664	7.13493
0.626115	3.00574
0.324073	2.90269
	1.34824
6.37832
8.83174	6.84832
3.15793	3.13597
0.696376	7.83001
0.353372	4.32351
13.726	2.51996
	8.06778
21.9363
	5.23161
15.2983
	2.03116
0.1583
6.41027	1.03735
0.975136	0.486752
19.4309	2.01703
5.37616	3.78037
4.1645	1.21441
6.54434	7.55518
1.03144	5.89363
	0.849567

## Sheet: Fig1D_Acss2_HIF2A Correlation
HIF2A	ACSS2
3.81008	0.195102
0.638567	1.33244
2.42343	0.662775
1.97293	15.2074
1.79394	2.52989
0.978173	3.74798
6.19876	18.487
0.358737	12.0855
0.752145	12.4209
1.21851	0.375742
1.28036	6.39328
2.62931	15.1452
0.727207	11.8479
1.10644	1.77946
0.664775	12.7551
4.68696	4.44088
1.74504	10.8338
0.739118	0.964362
1.01707	18.8214
2.25559	27.4354
0.74471	10.9842
0.133013	0.0471735
6.49459	12.0426
1.96815	14.0401
0.221985	0.031375
1.41757	0.275874
0.805024	0.510546
0.194655	0.0096287
0.342508	0.00211684
0.885701	7.19551
1.13773	1.10011
0.978173	3.74798
0.291264	1.79369
0.987731	13.8189
1.416	0.796586
0.940579	7.07945
1.04134	0.481962
0.715217	13.0599
3.21603	18.8346
0.245773	7.02676
0.0657137	0.0395937
0.834583	1.30679
1.21153	9.67607
6.19876	18.487
2.6509	24.5699
1.55512	9.7259
1.69767	12.9342
0.121411	0.0953898
1.03306	0.0711933
1.9314	10.4092
0.114453	1.27746
0.834583	1.30679
6.93049	5.102
8.00453	11.456
9.26303	25.3108
7.09757	13.6977
1.26736	11.0043
3.77515	0.227676
9.47124	4.81114
6.23613	29.2684
3.59179	7.38536
4.49843	23.3355
2.68314	9.6306
8.51865	4.19722
7.01489	4.18477
4.0469	17.0064
3.67752	0.727505
4.23049	6.96626
3.78448	3.83648
2.01657	0.225179
2.85393	4.29995
10.719	11.3321
3.64076	23.9386
11.0226	6.68824
3.38127	11.817
8.36765	2.06763
9.3528	23.2317
0.662337	19.7416
0.296365	18.7898
3.96894	12.7467
2.20342	4.82356
8.67994	17.4335
0.777307	1.06057
2.38923	13.7055
3.30609	11.2202
2.3358	8.46203
4.7249	7.15821
0.348634	17.8079
6.82842	5.38068
1.46796	5.74594
2.9059	2.37027
8.91688	7.29817
2.98367	13.7149
9.0516	3.03019
4.13021	4.66494
1.61082	20.6513
5.8239	7.91973
0.62613	17.6304
3.28018	14.9474
3.47766	13.2962
5.53182	21.1038
3.63675	11.4602
13.4396	45.9057
2.58761	1.65052
6.60606	14.3265
3.10831	2.98653
1.63095	0.724267
2.18557	18.9615
5.13766	20.3967
14.3793	11.3585
6.13964	21.4207
6.47597	8.64699
4.53863	1.8002
2.08016	1.11597
10.0871	8.02646
5.68378	11.0435
2.74534	0.167285
1.86671	5.68157
4.27246	6.17918
4.32239	14.6912
0.584211	0.0180904
4.87878	30.8039
1.90951	6.93756
0.734571	4.22547
2.43238	20.94
1.57045	6.34663
0.340508	0.67903
5.82208	18.9861
1.72598	7.45626
0.795074	0.171873
9.43114	8.35641
1.60176	18.9117
1.94289	0.252576
3.47686	5.69214
2.89774	0.290119
0.0050879	1.61293
7.01693	8.76674
0.763844	1.12158
2.17445	1.49703
7.13493	20.7794
3.00574	0.945664
2.90269	0.626115
1.34824	0.324073
6.84832	6.37832
3.13597	8.83174
7.83001	3.15793
4.32351	0.696376
2.51996	0.353372
8.06778	13.726
5.23161	21.9363
2.03116	15.2983
1.03735	0.1583
0.486752	6.41027
2.01703	0.975136
3.78037	19.4309
1.21441	5.37616
7.55518	4.1645
5.89363	6.54434
0.849567	1.03144

## Sheet: Fig1E_Acss2_AE1AE3 Correlation
AE1/AE3	ACSS2
5.02316	0.195102
0.70919	1.33244
3.771	0.662775
6.37759	15.2074
0.79067	2.52989
0.83399	3.74798
3.28902	18.487
3.20884	12.0855
1.90861	12.4209
1.28333	0.375742
1.76905	6.39328
3.21997	15.1452
6.45732	11.8479
1.02616	1.77946
2.41996	12.7551
4.28587	4.44088
0.89122	10.8338
4.04953	0.964362
2.43123	18.8214
4.23396	27.4354
3.19641	10.9842
12.5547	0.0471735
3.53154	12.0426
3.16541	14.0401
4.09142	0.031375
2.1096	0.275874
1.5709	0.510546
0.37507	0.0096287
0.46869	0.00211684
0.94509	7.19551
0.4706	1.10011
3.99037	3.74798
0.40573	1.79369
0.33112	13.8189
0.65288	0.796586
1.0596	7.07945
0.63579	0.481962
1.62421	13.0599
0.41055	18.8346
2.54892	7.02676
0.42634	0.0395937
2.68189	1.30679
2.7212	9.67607
0.7474	18.487
0.96859	24.5699
4.92028
0.59076	9.7259
5.67843	12.9342
1.2509	0.0953898
1.24104	0.0711933
4.98103	10.4092
0.38892	1.27746
2.14668	1.30679
5.34372	5.102
3.07303	11.456
3.72209	25.3108
5.72698	13.6977
6.09817	11.0043
3.09756	0.227676
0.99444	4.81114
4.62994	29.2684
3.7775	7.38536
11.1165	23.3355
3.10877	9.6306
8.78817	4.19722
1.97145	4.18477
5.23944	17.0064
0.46821	0.727505
1.81173	6.96626
1.163	3.83648
10.4167	0.225179
10.7728	4.29995
2.99543	11.3321
9.03409	23.9386
7.54129	6.68824
10.1468	11.817
3.61445	2.06763
0.2999	23.2317
3.35443	19.7416
6.55524	18.7898
7.85716	12.7467
1.53706	4.82356
8.49141	17.4335
2.95499	1.06057
1.41792	13.7055
0.36901	11.2202
6.93922	8.46203
3.43049	7.15821
5.55234	17.8079
2.22668	5.38068
2.98078	5.74594
14.0653	2.37027
8.55324	7.29817
4.90868	13.7149
3.31121	3.03019
2.91083	4.66494
6.43175	20.6513
1.95873	7.91973
8.25375	17.6304
11.5048	14.9474
4.86155	13.2962
11.3145	21.1038
5.06813	11.4602
16.4956	45.9057
2.62829	1.65052
9.04638	14.3265
1.42589	2.98653
0.95324	0.724267
7.73826	18.9615
2.12456	20.3967
1.65714	11.3585
8.5795	21.4207
2.88025	8.64699
6.78927	1.8002
0.95016	1.11597
2.65253	8.02646
7.0807	11.0435
5.81566	0.167285
5.53682	5.68157
3.15702	6.17918
4.4608	14.6912
8.5909	0.0180904
3.82115	30.8039
4.84511	6.93756
6.198	4.22547
7.59109	20.94
3.13896	6.34663
3.02404	0.67903
11.2852	18.9861
4.74302	7.45626
6.24411	0.171873
4.4783	8.35641
3.149	18.9117
5.66154	0.252576
7.76462	5.69214
5.71194	0.290119
6.54341	1.61293
2.79702	8.76674
0.88041	1.12158
4.01937	1.49703
4.01937	20.7794
2.40562	0.945664
6.45732	0.626115
1.17254	0.324073
0.38892	6.37832
8.18959	8.83174
2.79551	3.15793
6.04543	0.696376
0.96859	0.353372
0.70919	13.726
3.19641	21.9363
10.4523	15.2983
2.14668	0.1583
4.96742	6.41027
3.99037	0.975136
2.54892	19.4309
2.518	5.37616
4.70319	4.1645
3.38079	6.54434
0.46869	1.03144

## Sheet: Fig2A_HKC-1
	DMSO	DMSO	DMSO	1 μM ACSS2i	1 μM ACSS2i	1 μM ACSS2i	5 μM ACSS2i	5 μM ACSS2i	5 μM ACSS2i	10μM ACSS2i	10μM ACSS2i	10μM ACSS2i
24 hours	0.244185	0.239394	0.226724	0.217807	0.236724	0.229935	0.232643	0.224686	0.257293	0.24256	0.224501	0.221432
48 hours	0.427545	0.325128	0.356126	0.37533	0.274432	0.361971	0.366745	0.267516	0.309838	0.29634	0.227007	0.276714
72 hours	0.707802	0.359502	0.483004	0.56339	0.319374	0.378024	0.466977	0.316642	0.407753	0.216546	0.242183	0.216726

## Sheet: Fig2B_786-O
	DMSO	DMSO	DMSO	1 μM ACSS2i	1 μM ACSS2i	1 μM ACSS2i	5 μM ACSS2i	5 μM ACSS2i	5 μM ACSS2i	10 μM ACSS2i	10 μM ACSS2i	10 μM ACSS2i
24 hours	0.143192	0.189075	0.165612	0.122313	0.200326	0.185225	0.129941	0.193415	0.18943	0.131143	0.198047	0.227184
48 hours	0.492464	0.343471	0.308485	0.407717	0.317253	0.300252	0.232532	0.221101	0.205433	0.114793	0.181157	0.167853
72 hours	0.685527	0.514839	0.536702	0.505631	0.427238	0.464272	0.143819	0.163558	0.149048	0.106355	0.095203	0.105476

## Sheet: Fig2C_HKC
DMSO	1 μM ACSS2i	5 μM ACSS2i	10 μM ACSS2i
0.763302	0.886528	0.822642	0.916378
0.965334	0.823647	0.858576	0.791809
0.885562	0.886677	0.828144	0.95438
1.00263	0.81702	0.873828	0.799684

## Sheet: Fig2C_HKC_48h
DMSO	1 μM ACSS2i	5 μM ACSS2i	10 μM ACSS2i
0.684	0.64	0.606	0.584
0.715	0.711	0.644	0.605
0.715	0.699	0.652	0.598
0.741	0.726	0.604	0.591
0.751	0.746	0.63	0.599
0.746	0.796	0.626	0.487

## Sheet: Fig2D_786-O_24h
DMSO	1 μM ACSS2i	5 μM ACSS2i	10 μM ACSS2i
0.542132	0.460941	0.383323	0.376362
0.57229	0.404217	0.456506	0.333559
0.510641	0.437195	0.472485	0.318567
0.570232	0.458415	0.421402	0.310649

## Sheet: Fig2D_786-O_48h
DMSO	1 μM ACSS2i	5 μM ACSS2i	10 μM ACSS2i
0.660309	0.48877	0.477782	0.352737
0.646264	0.567741	0.496711	0.406831
0.649288	0.481789	0.517354	0.428523
0.719129	0.563212	0.521833	0.37398

## Sheet: Fig2E_Crystal Violet Quant
Control	Control	Control	shACSS2.1	shACSS2.1	shACSS2.1	shACSS2.2	shACSS2.2	shACSS2.2	Control + DOX	Control + DOX	Control + DOX	shACSS2.1 + DOX	shACSS2.1 + DOX	shACSS2.1 + DOX	shACSS2.2 + DOX	shACSS2.2 + DOX	shACSS2.2 + DOX
1	1	1	1.24348	1.09081	0.949151	1.12314	0.969885	0.918604	1.09659	0.870448	0.978318	0.854269	0.386802	0.355292	0.756106	0.533711	0.418253

[truncated: 36 more sheets: Fig2F_shCtrl vs shACSS2, Fig3A_Tumor Volume ctrl vs shAC, Fig3A_TUMOR WEIGHT, Fig3B_Tumor Volume Vehicle vs A, Fig3B_Tumor Weight (Vehicle vs , Fig4A_Transcript Count HIF2A si, Fig4E_Protein Stability - HIF2a, Fig5C_soft agar colonies ctrl v, Fig6B_Cholesterol Metabolism, Fig6B_Glycolysis, Fig6D_Total Cholesterol, Fig6E_media glucose, Fig7A_293ft CV quant, Fig7C_786-O Cas9 sgCtrl vs sgAC, Fig9C_BrdU - ccRCC patient canc, Fig9E_769P - 72h CV, FigS1A_Acetate Fold Change - in, FigS1B_Acetate Fold Change - al, FigS1C_A498 CV quant, FigS1D_BrdU A498 24h …]
